# Supplementary material for: Oral Administration of the Probiotic Lacticaseibacillus rhamnosus CA15 in a Large Cohort of Women with Bacterial Vaginosis and Mixed Vaginitis: Clinical Evidence from a Randomized, Double-Blind, Placebo-Controlled Study
Source: Microorganisms. 2025 Nov 21;13(12):2651. doi: 10.3390/microorganisms13122651 (PMC12734845; doi:10.3390/microorganisms13122651)
Supplement: Supplementary file 1 [file microorganisms-13-02651-s001.zip]

Archive with 1 entries (1 files):
- microorganisms-3943402-supplementary.pdf
